# Supplementary material for: Spatially constrained tumour growth affects the patterns of clonal selection and neutral drift in cancer genomic data
Source: PLoS Comput Biol. 2019 Jul 29;15(7):e1007243. doi: 10.1371/journal.pcbi.1007243 (PMC6687187; doi:10.1371/journal.pcbi.1007243)
Supplement: S1 Table — (CSV) [file pcbi.1007243.s016.csv]

id	mutation_rate	start_time	selection_coefficient	birth_rate_clone1	birth_rate_clone2	death_rate_clone1	death_rate_clone2	growth_rate_clone1	growth_rate_clone2	push_power	set
1	30	4	2	1	3	0	0	1	3	1	1
2	20	5	2	1	3	0	0	1	3	1	1
3	10	6	2	1	3	0	0	1	3	1	1
4	30	6	2	1	3	0	0	1	3	1	1
5	20	6	3	1	4	0	0	1	4	1	1
6	10	6	3	1	4	0	0	1	4	1	1
7	10	7	3	1	4	0	0	1	4	1	1
8	20	7	3	1	4	0	0	1	4	1	1
9	30	7	3	1	4	0	0	1	4	1	1
10	10	8	4	1	5	0	0	1	5	1	1
11	20	8	4	1	5	0	0	1	5	1	1
12	30	9	4	1	5	0	0	1	5	1	1
13	30	9	5	1	6	0	0	1	6	1	1
14	10	6	2	1	3	0.2	0.2	0.8	2.8	1	2
15	20	8	2	1	3	0.3	0.3	0.7	2.7	1	2
16	25	10	2	1	3	0.4	0.4	0.6	2.6	1	2
17	10	15	3	1	4	0.5	0.5	0.5	3.5	1	2
18	20	13	3	1	4	0.5	0.5	0.5	3.5	1	2
19	10	15	2	1	3	0.6	0.6	0.4	2.4	1	2
20	10	20	3	1	4	0.6	0.6	0.4	3.4	1	2
21	15	20	2	1	3	0.7	0.7	0.3	2.3	1	2
22	25	20	2	1	3	0.7	0.7	0.3	2.3	1	2
23	10	20	1	1	2	0.8	0.8	0.2	1.2	1	2
24	10	25	1	1	2	0.8	0.8	0.2	1.2	1	2
25	10	7	4	1	5	0	0	1	5	0.05	3
26	10	6	2	1	3	0	0	1	3	0.05	3
27	10	7	3	1	4	0	0	1	4	0.2	3
28	10	9	4	1	5	0	0	1	5	0.2	3
29	10	7	4	1	5	0	0	1	5	0.4	3
30	10	6	3	1	4	0	0	1	4	0.4	3
31	10	8	3	1	4	0	0	1	4	0.6	3
32	10	6	3	1	4	0	0	1	4	0.6	3
33	10	8	4	1	5	0	0	1	5	0.8	3
34	10	6	3	1	4	0	0	1	4	0.8	3
