# Supplementary material for: Spatially constrained tumour growth affects the patterns of clonal selection and neutral drift in cancer genomic data
Source: PLoS Comput Biol. 2019 Jul 29;15(7):e1007243. doi: 10.1371/journal.pcbi.1007243 (PMC6687187; doi:10.1371/journal.pcbi.1007243)
Supplement: S2 Table — (CSV) [file pcbi.1007243.s017.csv]

id	parameter	distribution	min_range	max_range	set
1	u	Uniform	0	100	1
2	s	Uniform	0	1	1
3	d	Uniform	0	1	1
4	a	Uniform	0	1	1
5	t	Uniform	0	15	1
1	u	Uniform	0	100	2
2	s	Uniform	0	1	2
3	d	Uniform	0	1	2
4	a	Uniform	0	1	2
5	t	Uniform	0	30	2
1	u	Uniform	0	100	3
2	s	Uniform	0	1	3
3	d	Uniform	0	1	3
4	a	Uniform	0	1	3
5	t	Uniform	0	30	3
